# Supplementary material for: Filippi syndrome-associated CKAP2L modulates microtubule dynamics essential for mitosis and ciliary length regulation
Source: J Mol Cell Biol. 2025 Dec 10;18:mjaf054. doi: 10.1093/jmcb/mjaf054 (PMC13417012; doi:10.1093/jmcb/mjaf054)
Supplement: mjaf054_Supplemental_Files [file mjaf054_supplemental_files.zip]

Archive with 2 entries (2 files):
- Supplementary Video.mp4
- JMCB-2025-0445.R2_Supplementary material_update.pdf
